# Supplementary material for: Non-invasive diagnosis of vulvar dysplasia using cervical methylation markers—a case control study
Source: BMC Med. 2025 Feb 28;23:128. doi: 10.1186/s12916-025-03954-x (PMC11871814; doi:10.1186/s12916-025-03954-x)
Supplement: Supplementary file 1 — Additional file 1: Table S1 Anonymous patient data and original values [file 12916_2025_3954_MOESM1_ESM.xlsx]

## Sheet: FFPE samples
no.	biological group	HPV status	Ct ASTN1	Ct DLX1	Ct ITGA4	Ct RXFP3	Ct SOX17	Ct ZNF671	Ct ACHE	Ct IDS-M	GynTect Score	GynTect result
1	VHSIL (VIN III)	negative	30.4105	34.0934	38.1636	0	38.0886	31.1916	41.0973	34.33	13	positive
2	VHSIL (VIN III)	negative	30.4105	28.6895	0	28.6664	34.0111	26.4007	28.0265	27.6303	13	positive
3	VHSIL (VIN II)	positive	30.4105	31.4826	32.2545	33.7431	36.2096	29.2825	31.2921	28.8699	15	positive
4	VLSIL (VIN I)	positive	30.4105	30.7647	0	38.1371	41.3837	0	32.185	31.9895	5	negative
5	VLSIL (VIN I)	positive	30.4105	33.5958	0	37.6459	37.2992	35.7202	34.6621	35.1115	13	positive
6	VHSIL (VIN II)	positive	30.4105	29.4449	40.9959	35.3369	37.1178	39.6587	31.3371	29.5786	7	positive
7	VLSIL (VIN I)	positive	30.4105	30.355	40.3779	0	0	33.4149	32.062	31.0116	9	positive
8	VHSIL (VIN II)	positive	30.4105	32.4024	0	0	0	0	29.4744	29.0214	3	negative
9	VHSIL (VIN III)	positive	30.4105	31.9878	0	0	41.9171	31.0999	0	35.1905	11	invalid
10	VSCC	negative	30.4105	30.7203	30.1151	34.1437	35.4481	31.0795	32.3877	30.9651	15	positive
11	VSCC	unknown	30.4105	28.144	0	30.1046	30.3879	26.2097	29.1293	28.8392	13	positive
12	VHSIL (VIN III)	positive	30.4105	29.6057	0	0	38.3525	31.4467	32.5145	30.8118	11	positive
13	VSCC	negative	29.106	31.9122	33.2795	34.4757	37.7341	28.3109	33.1716	32.1726	15	positive
14	VLSIL (VIN I)	positive	38.5453	37.6538	0	0	0	0	37.1872	35.5589	3	invalid
15	VHSIL (VIN III)	positive	34.221	32.7515	0	40.0216	0	29.0266	37.5317	32.8849	11	positive
16	VLSIL (VIN I)	positive	36.55	30.4439	4	0	0	40.574	32.5084	31.1846	9	positive
17	VSCC	negative	28.416	29.6365	34.1016	39.4808	34.5321	26.739	31.7466	31.1088	15	positive
18	VLSIL (VIN I)	negative	36.7795	30.2936	0	0	39.7686	0	31.842	32.1026	5	invalid
19	VHSIL (VIN II)	negative	31.6279	30.7843	0	36.9539	36.885	0	31.9724	31.3451	7	positive
20	VSCC	negative	29.4733	32.2204	37.2	32.3721	38.6028	31.9243	41.8739	34.0017	15	positive
21	VSCC	negative	27.2716	28.8007	0	40.6683	31.8849	26.5562	30.101	29.1429	11	positive
22	VSCC	unknown	34.4764	29.7395	0	38.1633	38.0715	0	30.657	29.1921	7	positive
23	VSCC	negative	26.7618	28.5518	27.7841	29.3154	31.3335	26.353	29.1583	28.5309	15	positive
24	VSCC	positive	28.5283	29.3634	31.2134	31.3886	32.4817	27.2828	29.1953	28.7296	15	positive
25	VSCC	positive	31.6881	27.8095	33.4785	35.8849	35.3282	30.1782	29.285	28.0408	15	positive
26	VSCC	unknown	32.541	28.8988	0	37.7079	40.8865	27.5094	30.8874	28.9293	11	positive
27	VHSIL (VIN III)	positive	29.1694	31.9216	0	32.0643	35.609	28.3839	33.5964	31.0933	13	positive
28	VHSIL (VIN II)	positive	32.4538	30.3451	0	38.9424	35.006	29.1705	30.3589	29.7005	13	positive
29	VSCC	unknown	26.1117	26.9304	26.9767	29.5981	29.0238	26.5853	27.8134	28.1693	15	positive
30	VHSIL (VIN II)	negative	31.0814	31.3291	0	36.1172	0	30.472	32.9927	32.0022	11	positive
31	VHSIL (VIN II)	positive	32.9594	29.4982	0	0	37.4983	28.923	30.7987	28.9254	11	positive
32	VHSIL (VIN III)	positive	0	31.0483	0	0	0	36.9313	32.4936	31.7682	7	positive
33	VHSIL (VIN II)	negative	37.3018	30.9992	0	0	0	37.0699	34.4304	31.4072	9	positive
34	VSCC	negative	32.6401	33.6679	33.7895	36.3976	40.2213	31.1563	38.6759	35.1755	15	positive
35	VSCC	negative	32.013	33.4029	0	36.8514	0	33.947	33.6973	31.6374	11	positive
36	VSCC	unknown	33.2564	29.0437	0	38.2112	37.0006	26.6008	29.6545	28.3923	11	positive
37	VSCC	unknown	30.1575	32.3192	30.6853	33.1196	0	30.3904	0	33.2206	13	invalid
38	VHSIL (VIN III)	negative	33.3177	33.4057	32.4376	35.9936	37.1091	29.2257	33.1232	31.2685	15	positive
39	VSCC	positive	37.392	29.64	0	0	0	0	34.6505	31.5834	3	negative
40	VHSIL (VIN II)	positive	35.0976	35.3635	0	0	40.5211	0	35.264	32.6372	5	invalid
41	VHSIL (VIN III)	unknown	34.5327	30.5548	0	0	37.2867	32.1903	32.4374	31.0466	11	positive
42	VSCC	negative	37.183	35.3866	0	0	0	0	33.8231	32.8694	3	invalid
43	VHSIL (VIN II)	positive	37.4506	28.1218	0	0	0	0	31.4188	30.1303	3	negative
44	VHSIL (VIN III)	positive	36.5976	31.0092	0	39.1864	0	36.1315	34.1765	32.5642	11	positive
45	VHSIL (VIN III)	negative	33.0979	35.3495	0	0	38.2479	0	36.9211	33.4859	5	invalid
46	VHSIL (VIN II)	negative	28.0861	27.7961	33.3831	37.4283	31.6436	0	29.4687	29.4742	9	positive
47	VHSIL (VIN III)	negative	37.7718	36.8834	0	0	0	0	0	36.5928	3	invalid
48	VLSIL (VIN I)	negative	37.2038	32.0794	0	0	0	41.0956	34.1134	31.6911	9	positive
49	dysplasia-free	negative	0	32.7251	0	0	0	33.9356	34.8092	32.3644	7	positive
50	VHSIL (VIN III)	negative	35.0943	31.0503	0	38.75	38.0026	0	32.5034	32.1325	7	positive
51	VSCC	negative	32.6121	33.7179	0	41.8813	36.3487	36.967	32.7641	30.8191	11	positive
52	VSCC	unknown	28.8124	30.6305	0	31.2502	35.6473	25.6714	34.6346	31.7741	13	positive
53	VHSIL (VIN II)	positive	36.6415	37.2397	0	0	0	0	33.9095	32.4898	3	invalid
54	VHSIL (VIN III)	positive	38.4773	32.4428	0	0	0	0	34.2513	32.2814	3	invalid
55	VLSIL (VIN I)	positive	38.4658	36.5279	0	40.393	0	36.6119	35.8747	34.0477	11	positive
56	VSCC	unknown	31.0037	32.4898	0	36.0739	38.3755	29.1548	39.1049	37.2641	13	positive
57	VHSIL (VIN II)	positive	40.1413	32.2284	0	0	0	34.2437	0	0	0	invalid
58	VLSIL (VIN I)	negative	32.1116	31.7912	0	37.3061	38.1364	33.1797	30.0012	29.2497	13	positive
59	VSCC	positive	38.4213	34.6449	0	39.4266	0	32.0498	35.1465	32.8625	11	positive
60	VHSIL (VIN III)	positive	0	30.8059	0	0	0	0	35.0036	32.0771	1	invalid
61	VSCC	positive	27.4811	31.5285	0	33.1035	36.32	27.7806	35.0453	30.1528	13	positive
62	VHSIL (VIN II)	positive	26.2829	27.2512	0	30.3358	33.633	0	27.1881	27.215	7	positive
63	VHSIL (VIN III)	positive	32.099	30.547	0	0	0	31.6624	35.0173	34.0902	9	positive
64	VHSIL (VIN II)	positive	35.6777	29.1401	0	39.2678	0	0	29.5515	29.3364	3	negative
65	VSCC	unknown	35.11	41.2289	0	0	0	35.7244	0	0	0	invalid
66	VHSIL (VIN III)	positive	33.2689	28.5579	0	37.1505	36.3804	27.4685	28.1025	28.8188	13	positive
67	VSCC	unknown	32.8244	28.1711	41.8101	35.2288	37.2428	33.1874	26.7978	27.2999	11	positive
68	VSCC	unknown	30.3251	27.9571	35.1686	33.3024	33.408	26.8316	28.1724	29.4498	15	positive
69	VSCC	negative	30.0238	32.1866	32.7283	32.6649	40.4588	28.7452	36.8953	40.2708	15	positive
70	VSCC	negative	35.7098	35.5573	36.5535	39.5798	0	37.3201	37.6123	35.2975	13	positive
71	VHSIL (VIN III)	unknown	32.3689	29.4426	32.1049	0	38.2791	26.3815	35.2189	30.5607	13	positive
72	VSCC	negative	30.7373	32.626	31.8537	34.2587	0	29.4349	0	39.3059	13	invalid
73	VSCC	unknown	33.8218	30.0749	0	38.0052	38.7293	0	31.3091	29.1691	5	negative
74	VSCC	positive	24.6994	26.3738	0	36.8528	31.7247	27.1769	26.8027	26.2516	11	positive
75	VSCC	positive	34.5081	30.2961	36.4588	40.049	39.9344	30.5104	31.7868	30.2059	11	positive
76	VHSIL (VIN III)	negative	33.4533	29.1264	0	38.6524	36.192	35.5542	27.6641	27.6721	11	positive
77	VSCC	negative	33.6804	29.8622	0	39.1672	33.5328	0	28.1605	28.3111	5	negative
78	VHSIL (VIN III)	negative	34.5755	31.0912	0	39.2736	38.4924	0	30.4142	29.3713	3	negative
79	VSCC	unknown	27.8466	27.8313	26.2276	39.5751	29.8904	26.5654	28.8339	26.8101	13	positive
80	VSCC	positive	28.6709	26.7302	26.2613	36.5578	29.0372	26.6002	26.5656	27.4943	13	positive
81	VHSIL (VIN II)	positive	35.2033	33.3019	40.3498	0	0	34.4599	34.5767	32.2145	11	positive
82	VHSIL (VIN III)	unknown	30.3482	30.0563	40.2494	33.5519	33.8104	29.8755	29.0039	28.287	13	positive
83	VHSIL (VIN III)	positive	27.4702	26.6429	29.9627	34.0337	33.9577	25.3522	26.403	27.596	15	positive
84	VHSIL (VIN II)	positive	28.0559	29.3341	0	38.7642	35.7509	26.5704	28.5806	28.4841	11	positive
85	VLSIL (VIN I)	positive	30.7931	32.1514	0	0	0	29.7292	37.1363	33.596	9	positive
86	VHSIL (VIN III)	positive	40.7668	29.4511	0	0	0	0	29.7442	29.5938	1	negative
87	VHSIL (VIN III)	negative	33.4369	31.0702	0	39.5891	37.6756	0	29.9478	28.3936	3	negative
88	VHSIL (VIN III)	positive	35.3519	28.0999	0	39.1225	39.1192	0	28.2086	28.0928	3	negative
89	VSCC	negative	30.3561	32.97	0	0	38.1056	30.4967	32.5734	31.4539	11	positive
90	VHSIL (VIN III)	negative	34.1991	30.8427	0	39.1163	40.692	0	29.0829	28.6666	3	negative
91	VHSIL (VIN III)	positive	27.0643	27.421	32.1885	34.7161	33.0885	26.1912	27.9615	26.6867	15	positive
92	VHSIL (VIN III)	positive	27.8468	28.2428	0	39.8697	33.4526	30.0569	29.8056	28.2346	11	positive
93	VHSIL (VIN III)	negative	28.5683	29.3944	27.7972	35.4056	32.9479	27.1044	30.6368	28.4864	15	positive
94	VHSIL (VIN III)	negative	29.5744	28.8789	0	0	32.9347	33.927	28.028	28.0871	11	positive
95	VHSIL (VIN III)	positive	31.3068	30.3365	0	35.9449	34.911	0	28.0453	28.1393	7	positive
96	VSCC	unknown	29.3053	27.1834	30.1228	37.2192	35.4596	25.7126	29.4883	26.6286	13	positive
97	VSCC	negative	29.0272	30.5174	28.7907	38.5997	34.3328	28.3481	29.4874	28.4844	13	positive
98	VHSIL (VIN III)	positive	37.6061	25.0211	38.1177	0	40.0155	0	25.9272	28.5533	1	negative
99	VSCC	unknown	31.2939	30.7526	32.2278	32.2243	37.6345	0	31.8156	31.1042	9	positive
100	VLSIL (VIN I)	positive	35.1261	34.6513	0	0	38.1519	36.193	30.7661	31.1999	11	positive
101	VHSIL (VIN III)	positive	36.7662	29.7512	0	0	0	0	32.1264	31.2559	3	negative
102	VLSIL (VIN I)	positive	37.4614	31.761	0	0	35.624	28.0744	31.5256	29.8238	11	positive
103	dysplasia-free	positive	38.1337	32.0944	0	0	0	0	35.0265	32.9858	3	invalid
104	VLSIL (VIN I)	positive	35.0871	34.7442	0	0	0	37.202	33.1043	32.4564	9	positive
105	VHSIL (VIN III)	positive	34.253	30.0573	0	31.6356	36.7155	28.7589	31.2801	31.3634	13	positive
106	dysplasia-free	negative	0	30.4773	0	0	0	37.262	34.1544	32.1291	7	positive
107	dysplasia-free	negative	35.1365	31.2912	37.1729	0	40.6602	33.3412	34.8919	34.5918	11	positive
108	dysplasia-free	unknown	42.1928	33.1125	0	0	0	0	33.379	31.5009	1	negative
109	dysplasia-free	unknown	41.8131	29.1327	0	39.8295	0	0	29.1662	29.9364	1	negative
110	dysplasia-free	unknown	32.5456	30.5286	0	0	36.3139	0	30.3893	30.1422	5	negative
111	dysplasia-free	negative	0	31.6615	44.3509	39.7848	40.2072	40.1853	33.8299	32.5974	11	positive
112	dysplasia-free	negative	37.544	38.0722	36.8482	41.0022	0	36.3399	34.2157	32.3699	13	positive
113	dysplasia-free	negative	0	40.4026	0	0	0	0	36.4949	0	0	invalid
114	dysplasia-free	unknown	0	38.7111	0	0	0	0	39.6538	40.3912	1	invalid
115	dysplasia-free	negative	43.2958	29.6592	0	0	0	0	33.3626	31.3725	1	negative
116	dysplasia-free	negative	0	35.2849	0	0	0	0	33.8382	34.623	1	invalid
117	dysplasia-free	negative	38.0034	32.4042	0	0	38.2697	35.5857	28.0591	29.4966	9	positive
118	dysplasia-free	negative	41.7998	33.6003	37.4949	0	0	36.0374	35.476	35.0046	11	positive
119	dysplasia-free ?	negative	35.7081	35.2381	33.9458	41.7327	0	38.1509	0	39.2204	13	invalid
120	VSCC	positive	29.2065	33.3321	0	34.3452	41.0725	29.7247	0	0	0	invalid
121	VSCC	positive	27.3584	29.5434	0	30.3914	34.9213	27.5047	34.2756	30.3812	13	positive
		Cq thresholds	≥20; ≤ 42	≥20; ≤ 42	≥20; ≤ 42	≥20; ≤ 42	≥20; ≤ 42	≥20; ≤ 42	≥20; ≤ 42	≥20; ≤ 32 BUT counted positive instead of invalide if GynTect score >5 although Cq IDS-M >32
		GynTect Score	2	1	2	2	2	6	control marker	control marker
		∆Ct	≤8	≤9	≤9	≤9	≤9	≤10

## Sheet: vulvar smears
	Cq thresholds	≥20; ≤ 42	≥20; ≤ 42	≥20; ≤ 42	≥20; ≤ 42	≥20; ≤ 42	≥20; ≤ 42	≥20; ≤ 42	≥20; ≤ 32 BUT counted positive instead of invalid if GynTect score >5 although Cq IDS-M >32
	GynTect Score	2	1	2	2	2	6	control marker	control marker
	∆Ct	≤8	≤9	≤9	≤9	≤9	≤10
dysplasia-free controls
no.	HPV status	ASTN1	DLX1	ITGA4	RXFP3	SOX17	ZNF671	ACHE	IDS-M	GynTect score	GynTect result
1	unknown	0	39.1699	0	0	0	0	32.3818	31.708	1	negative
2	unknown	33.3262	36.3995	0	36.1358	40.0865	34.5506	29.0404	30.8719	11	positive
3	unknown	0	33.2502	0	0	0	0	29.3531	29.5672	1	negative
4	unknown	0	30.1867	0	0	0	0	26.4111	27.2551	1	negative
5	unknown	0	38.0681	0	0	0	0	32.2113	31.8101	1	negative
6	positive	0	32.2463	0	0	0	0	31.1849	31.2423	1	negative
7	positive	0	36.0064	0	0	0	0	31.691	32.9135	1	invalid
8	positive	36.8126	36.2936	0	0	0	36.4004	29.6632	30.5502	9	positive
9	positive	0	31.3745	0	0	0	0	26.2866	27.851	1	negative
10	positive	0	31.0482	0	0	0	0	27.8397	29.4076	1	negative
11	positive	0	34.2756	0	41.6899	0	0	29.6121	30.088	1	negative
12	unknown	37.9835	36.4902	36.651	38.8538	41.8121	37.0397	29.4232	29.2856	11	positive
13	negative	38.3791	30.0702	36.0594	0	0	36.3439	27.2038	27.7331	9	positive
14	positive	0	39.0107	0	0	0	0	31.5759	33.3094	1	invalid
15	unknown	0	41.3775	0	0	0	0	38.7707	36.0425	1	invalid
16	unknown	0	36.434	0	0	0	0	31.1878	30.3927	1	negative
17	unknown	0	0	0	0	0	0	0	0	0	invalid
18	unknown	0	34.3276	0	0	0	0	29.2015	31.7387	1	negative
19	unknown	0	33.6583	0	0	0	0	31.0525	31.7915	1	negative
20	negative	0	34.5513	0	0	0	0	31.1389	31.8192	1	negative
21	unknown	0	41.1087	0	0	0	0	32.2115	30.1616	0	negative
22	unknown	0	0	0	0	0	0	35.3398	35.4721	0	invalid
23	unknown	0	34.8245	0	38.9862	0	0	27.1753	28.0736	1	negative
24	unknown	0	37.2026	0	0	0	0	33.8634	36.3277	1	invalid
25	positive	0	0	0	0	0	0	37.311	0	0	invalid
26	negative	38.5022	29.1882	0	0	0	0	28.3998	30.0502	1	negative
27	positive	0	34.7958	0	0	0	41.6581	32.0766	30.9854	1	negative
28	unknown	40.1871	33.6294	0	0	40.5524	0	30.7173	31.151	1	negative
29	positive	0	35.4926	0	0	0	0	34.0045	37.7591	1	invalid
30	positive	0	35.497	0	0	0	0	28.1674	29.2709	1	negative
31	positive	0	38.0222	0	0	0	0	30.4253	30.9429	1	negative
32	unknown	0	35.8871	0	0	41.5935	0	27.7402	29.6047	1	negative
33	unknown	0	39.5963	0	0	0	0	32.1802	30.7042	1	negative
34	unknown	0	37.48	0	0	0	0	32.9174	34.2943	1	invalid
35	unknown	40.171	37.8609	0	0	0	0	32.3343	31.5209	1	negative
36	unknown	0	36.2562	0	0	0	0	36.9574	32.0112	1	invalid
37	unknown	0	0	0	0	0	0	35.9274	34.7284	0	invalid
38	positive	0	39.3274	0	0	0	0	32.2366	31.0519	1	negative
39	positive	41.9943	29.2079	0	0	41.0712	37.1633	26.1006	26.0192	1	negative
40	unknown	0	38.3464	0	0	0	0	33.5191	31.9964	1	negative
41	positive	0	36.3333	0	0	0	0	30.4254	30.3062	1	negative
42	positive	0	35.7589	0	0	0	0	31.3715	30.8681	1	negative
43	negative	38.1941	29.0157	38.3441	38.1467	36.8018	36.287	24.3368	24.3894	1	negative
44	positive	0	35.6446	0	0	0	0	30.3534	30.6308	1	negative
45	positive	0	0	0	0	0	0	34.669	39.9733	0	invalid
46	unknown	0	0	0	0	0	0	0	36.9265	0	invalid
47	unknown	27.5538	29.2489	0	30.1403	30.1042	27.3977	22.4159	23.239	13	positive
48	unknown	0	34.7349	0	0	0	0	30.4711	31.0559	1	negative
49	unknown	0	0	0	0	0	0	0	35.4808	0	invalid
50	unknown	0	38.7559	0	0	0	0	33.3856	33.1575	1	invalid
51	positive	0	31.2814	0	0	0	0	29.0206	28.5749	1	negative
52	unknown	0	0	0	0	0	0	0	38.1081	0	invalid
53	unknown	0	43.0701	0	0	0	0	32.598	33.1391	0	invalid
54	positive	0	28.0836	41.3935	0	0	0	27.2814	28.2472	1	negative
55	unknown	36.3287	36.8955	34.3702	0	0	35.8583	31.7779	33.3413	11	positive
56	unknown	0	30.1895	0	0	0	42.1939	27.3366	28.9082	1	negative
57	unknown	0	35.37	0	0	0	0	31.7049	35.933	1	invalid
58	unknown	0	29.1034	0	0	0	0	26.3653	27.828	1	negative
59	unknown	0	34.0312	0	0	42.7296	0	29.9272	31.0644	1	negative
60	negative	0	0	0	0	0	0	36.4161	39.9345	0	invalid
61	negative	0	44.0501	0	0	0	0	35.7138	35.1873	1	invalid
62	unknown	0	31.69	0	0	0	0	26.24	27.82	1	negative
63	negative	0	35.34	0	0	0	0	33.43	31.62	1	negative
64	unknown	0	39.12	0	0	0	0	40.31	0	0	invalid
65	unknown	0	38.1	0	0	0	0	30.36	31.63	1	negative
66	negative	0	36.07	0	0	0	0	35.61	35.47	1	invalid
67	negative	0	32.37	0	0	0	0	27.78	28.6	1	negative
68	unknown	0	38.17	0	0	0	0	36.13	35.53	1	invalid
69	unknown	0	38.49	0	0	0	0	35.47	36.39	1	invalid
70	unknown	0	38.51	0	0	0	0	38.07	41.24	1	invalid
71	negative	0	37.03	0	0	0	0	32.22	33.32	1	invalid
72	unknown	44.48	36.26	0	44.49	0	0	27.93	29.53	1	negative
73	negative	0	30.26	0	0	40.49	0	29.34	30.44	3	negative
74	unknown	0	29.1	0	0	0	0	26.37	27.83	1	negative
75	positive	37.5838	30.0571	0	40.9007	41.7048	0	26.0553	26.1938	1	negative
76	positive	0	36.1258	0	0	0	0	29.1144	30.881	1	negative
77	negative	0	31.094	0	0	0	0	27.636	28.3628	1	negative
78	negative	40.1357	38.0089	40.9422	0	0	0	33.1735	34.3068	5	invalid
79	negative	0	39.5919	0	0	0	0	34.5989	35.5443	1	invalid
80	negative	38.5	37.6538	0	0	0	0	37.1872	35.5589	3	invalid
81	negative	0	37.1191	0	0	0	0	32.2119	33.7675	1	invalid
82	negative	0	36.2664	0	0	0	0	30.8684	32.6596	1	invalid
83	unknown	0	37.4902	0	0	0	0	33.1909	34.4973	1	invalid
84	negative	0	34.3647	0	0	0	0	29.0184	31.015	1	negative
85	unknown	0	0	0	0	0	0	0	0	0	invalid
86	unknown	0	39.3752	0	0	0	0	33.9535	34.0606	1	invalid
87	negative	0	35.9004	0	0	0	0	31.575	32.7494	1	invalid
88	negative	0	36.7558	0	0	0	0	31.7375	34.0171	1	invalid
89	unknown	0	39.229	0	0	0	0	34.3133	38.424	1	invalid
90	unknown	0	0	0	0	0	0	35.8917	36.3816	0	invalid
91	negative	0	37.8326	0	0	0	0	33.9162	34.5993	1	invalid
92	unknown	NaN	38.3977	NaN	NaN	NaN	NaN	36.1059	37.1995	1	invalid
93	negative	44.0079	40.1572	NaN	NaN	NaN	NaN	37.2454	NaN		invalid
94	unknown	NaN	43.448	NaN	NaN	NaN	NaN	40.2504	34.3377	0	invalid
95	unknown	NaN	37.7651	NaN	NaN	NaN	NaN	34.5557	36.5094	1	invalid
96	negative	NaN	35.2061	NaN	NaN	NaN	NaN	31.9694	32.0739	1	invalid
97	unknown	38.5	37.6538	0	0	0	0	37.1872	35.5589	3	invalid
98	unknown	0	0	0	0	0	0	0	0	0	invalid
99	unknown	NaN	NaN	NaN	NaN	NaN	NaN	37.0209	37.1624	0	invalid
100	negative	NaN	36.4878	NaN	NaN	NaN	NaN	35.4301	34.2413	1	invalid
101	unknown	NaN	37.2526	NaN	NaN	NaN	NaN	29.034	30.8127	1	negative
102	unknown	NaN	43.1481	NaN	NaN	NaN	NaN	40.6567	34.2102	1	invalid
103	unknown	NaN	NaN	NaN	NaN	NaN	NaN	44.2557	32.5823	0	invalid
104	unknown	NaN	39.5931	NaN	NaN	NaN	44.1255	37.4096	34.7839	7	invalid
105	unknown	NaN	NaN	NaN	NaN	NaN	NaN	38.7489	38.1049	0	invalid
106	unknown	NaN	41.2237	NaN	NaN	NaN	NaN	38.3963	40.0915	1	invalid
107	unknown	38.5	37.6538	0	0	0	0	37.1872	35.5589	3	invalid
108	negative	NaN	40.8483	NaN	NaN	NaN	NaN	36.6505	35.6623	1	invalid
109	negative	NaN	40.2839	NaN	NaN	NaN	NaN	35.4776	38.0624	1	invalid
110	negative	NaN	40.265	NaN	NaN	NaN	NaN	36.44	36.5557	1	invalid
HSIL (VIN III) smears
no.	HPV status	ASTN1	DLX1	ITGA4	RXFP3	SOX17	ZNF671	ACHE	IDS-M	GynTect score	GynTect result
1	positive	30.4782	34.4456	35.0643	34.0352	34.53	30.1497	30.3147	30.2403	15	positive
2	positive	31.9265	28.4534	0	36.8576	39.8666	31.6177	27.7843	29.2071	11	positive
3	positive	32.1044	26.8899	33.9093	30.4835	30.0624	25.3214	25.0948	25.9852	15	positive
4	positive	30.1917	29.1123	0	36.455	33.9468	27.7268	25.8428	26.331	11	positive
5	positive	0	0	0	0	0	0	40.9962	0	0	invalid
6	positive	0	0	0	0	0	0	0	36.3114	0	invalid
7	negative	36.5496	36.7183	0	38.1476	0	36.2446	36.8127	37.9411	11	positive
8	positive	27.0342	30.6938	33.7646	29.9907	30.1519	27.2103	29.3019	29.8167	15	positive
9	negative	36.55	36.72	0	38.15	0	36.24	36.81	37.94	11	positive
VSCC smears
no.	HPV status	ASTN1	DLX1	ITGA4	RXFP3	SOX17	ZNF671	ACHE	IDS-M	GynTect score	GynTect result
1	unknown	0	38.1765	0	0	0	0	31.3419	32.5571	1	invalid
2	positive	34.723	28.4795	27.8625	31.3434	30.244	32.9789	24.8455	24.7105	13	positive
3	negative	29.3571	29.4509	28.6616	34.6359	30.6514	28.6163	27.532	25.8179	15	positive
4	negative	0	38.5313	0	0	0	0	37.104	36.4264	1	invalid
5	negative	34.4763	27.8595	43.3141	36.1729	35.2334	27.074	24.2869	23.7004	7	positive
6	unknown	29.0032	29.0346	42.3035	42.4762	32.6931	27.1857	25.7111	24.9597	11	positive
7	unknown	34.4437	26.3496	35.8469	36.2035	30.8792	39.146	24.4903	24.2017	3	negative
8	negative	27.1078	27.8002	27.0126	28.4519	28.0115	27.6302	23.0143	25.4903	15	positive
9	negative	34.3839	26.8372	33.1875	30.8238	33.5332	31.6995	25.0987	25.1417	13	positive
10	negative	36.12	33.15	36.02	38.75	37.05	32.31	24.69	25.44	7	positive
11	negative	34.08	30.35	29.47	33.66	33.02	30.71	24.37	25.72	13	positive
12	negative	37.8	38.47	NaN	NaN	NaN	24.28	25.0987	34.24	9	positive
vulvar smears with Lichen, without VIN
no.	HPV status	ASTN1	DLX1	ITGA4	RXFP3	SOX17	ZNF671	ACHE	IDS-M	GynTect score	GynTect result	Lichen type
1	negative	0	32.2757	0	0	0	39.7863	31.3709	31.668	7	positive	sclerosus
2	negative	0	39.129	43.3093	0	0	0	36.071	41.1969	1	invalid	sclerosus
3	negative	32.4845	30.6947	31.1559	39.1559	32.4431	35.4622	28.8841	28.4854	13	positive	sclerosus
4	unknown	0	38.7627	0	0	0	0	36.9897	35.2239	1	invalid	sclerosus
5	unknown	0	32.28	0	0	0	39.79	31.37	31.67	7	positive	sclerosus
6	negative	0	39.13	43.31	0	0	0	36.07	41.2	1	invalid	sclerosus
7	negative	0	38.76	0	0	0	0	36.99	35.22	1	invalid	sclerosus
8	unknown	0	31.2071	0	0	0	36.2061	28.9214	29.4343	7	positive	planus
9	unknown	0	34.8868	0	0	37.3702	41.8466	24.6069	25.1761	0	negative	planus
10	negative	0	30.2585	0	0	40.4905	0	29.3431	30.4373	1	negative	planus
11	negative	0	30.26	0	0	40.49	0	29.34	30.44	1	negative	planus
vulvar smears with Lichen, with dVIN
no.	HPV status	ASTN1	DLX1	ITGA4	RXFP3	SOX17	ZNF671	ACHE	IDS-M	GynTect score	GynTect result	Lichen type
1	negative	0	38.0782	0	0	0	0	39.1272	35.7697	1	invalid	sclerosus
2	negative	38.5	37.6538	0	0	0	0	37.1872	35.5589	3	invalid	sclerosus
3	negative	32.48	30.69	31.16	39.16	32.44	35.46	28.88	28.49	13	positive	sclerosus
4	negative	33.4805	30.7341	35.4677	38.7853	34.7505	37.7112	27.7299	28.8972	13	positive	sclerosus
5	negative	38.2348	36.4408	43.5177	0	39.1688	37.1587	25.3891	26.4973	0	negative	sclerosus
6	negative	32.4842	32.1199	30.5872	34.4799	32.4166	30.5385	25.9269	26.3119	15	positive	sclerosus
7	negative	0	0	38.1549	0	39.4035	0	41.0457	0	0	invalid	sclerosus
8	negative	36.3287	36.8955	34.3702	0	0	35.8583	31.7779	33.3413	11	positive	sclerosus
9	negative	0	33.84	0	0	0	0	31.33	33.44	1	invalid	sclerosus
10	negative	37.77	35.3	0	0	42.91	0	29.84	30.2	3	negative	planus
11	negative	35.0992	25.7448	35.8517	36.4869	34.0942	33.8986	23.337	23.8674	7	positive	planus

## Sheet: vulvar+cervical smears
Patients with cervical dysplasia, but dysplasia-free vulva
		Cq thresholds	≥20; ≤ 42	≥20; ≤ 42	≥20; ≤ 42	≥20; ≤ 42	≥20; ≤ 42	≥20; ≤ 42	≥20; ≤ 42	≥20; ≤ 32 BUT counted positive instead of invalid if GynTect score >5 although Cq IDS-M >32							Cq thresholds	≥20; ≤ 42	≥20; ≤ 42	≥20; ≤ 42	≥20; ≤ 42	≥20; ≤ 42	≥20; ≤ 42	≥20; ≤ 42	≥20; ≤ 32 BUT counted positive instead of invalid if GynTect score >5 although Cq IDS-M >32
		GynTect Score	2	1	2	2	2	6	control marker	control marker							GynTect Score	2	1	2	2	2	6	control marker	control marker
		∆Ct	≤8	≤9	≤9	≤9	≤9	≤10									∆Ct	≤8	≤9	≤9	≤9	≤9	≤10
dysplasia-free vulvar smears															corresponding cervical smears
no.	cervix diagnosis	HPV status	ASTN1	DLX1	ITGA4	RXFP3	SOX17	ZNF671	ACHE	IDS-M	GynTect score	GynTect result			no.	cervix diagnosis	cervix HPV status	ASTN1	DLX1	ITGA4	RXFP3	SOX17	ZNF671	ACHE	IDS-M	GynTect score	GynTect result
1	CIN II	positive	0	28.1594	0	0	0	33.4667	25.1077	26.7381	7	positive
2	CIN II	positive	0	33.5437	0	0	0	0	29.9814	31.1719	1	negative
3	CIN II	negative	36.5875	38.4075	0	0	39.1235	34.8174	35.3831	35.342	11	positive
4	CIN I	positive	33.6408	35.592	0	36.9577	37.1502	34.3832	29.2833	29.6728	13	positive
5	CIN I	negative	0	34.3777	0	0	0	0	28.3399	30.1187	1	negative
6	CIN II	positive	0	34.3311	40.7778	0	40.9951	36.1722	28.4663	29.04	7	positive
7	CIN I	negative	0	0	0	0	0	0	34.3099	35.0868	0	invalid
8	CIN II	positive	0	31.6239	0	0	0	0	26.3987	27.6308	1	negative
9	ACIS Portio	positive	0	39.0974	0	0	0	0	35.0062	34.1175	1	invalid
10	CIN III	positive	0	33.6298	0	0	0	0	31.6314	30.7072	1	negative
11	CIN II	positive	0	0	0	0	0	0	34.6705	34.203	0	invalid
12	CIN II	positive	38.1412	36.4011	0	0	0	0	29.9864	31.9366	3	negative
13	CIN III	positive	0	39.7681	0	0	0	0	31.6849	31.6722	1	negative
14	CIN II	positive	0	39.2629	0	0	0	0	35.6291	35.8364	1	invalid
15	CIN III	positive	0	33.4473	0	0	0	0	26.8365	27.3927	1	negative
16	CIN III	negative	0	28.8076	0	0	0	0	28.0696	28.5086	1	negative
17	CIN II	positive	37.9289	26.7738	44.143	41.4737	39.0211	37.1434	25.515	26.373	1	negative
18	CIN II	positive	37.9123	30.0804	33.3843	35.8771	33.5974	32.4185	27.6341	25.3422	11	positive
19	CIN III	positive	35.9272	30.5568	33.1175	37.1605	37.6414	35.0085	24.6166	26.2535	9	positive
20	CIN III	positive	0	33.3404	0	0	0	0	28.2367	29.2739	1	negative
21	CIN II	positive	0	30.8863	0	0	0	0	28.6016	29.3667	1	negative
22	CIN III	positive	0	32.3761	0	0	0	0	30.0201	31.0515	1	negative
23	CIN II	positive	0	32.1779	40.7988	37.8287	0	0	25.5816	27.0035	1	negative
24	CIN I	negative	0	38.4737	0	0	0	0	35.5134	37.1616	1	invalid
25	CIN II	positive	0	0	0	0	0	0	0		0	invalid
26	CIN I	positive	0	0	0	0	0	0	0	0	0	invalid
27	CIN III	positive	0	39.54	0	0	0	0	34.78	34.77	1	invalid
28	CIN III	positive	43.8615	37.3934	0	0	0	0	33.4255	33.6829	1	invalid
29	CIN III	positive	0	37.1007	0	0	0	0	33.0252	33.4449	1	invalid			29	CIN III	positive	38.1499	35.4502	0	42.9209	41.985	0	26.6524	27.1815	1	negative
30	CIN III	positive	0	0	0	0	0	0	33.1397	34.7587	0	invalid			30	CIN III	positive	36.1571	34.957	39.2339	37.6701	34.4382	37.5311	25.9456	26.252	3	negative
31	CIN III	positive	0	35.8774	0	0	0	36.4263	31.399	31.3672	7	positive			31	CIN III	positive	30.4667	35.1473	0	31.2413	34.7006	30.8832	26.1022	27.0287	13	positive
32	CIN III	positive	0	40.5863	0	0	0	37.8127	32.3905	32.6693	7	positive			32	CIN III	positive	35.0485	33.1159	41.2685	0	39.3854	35.107	25.3053	26.8777	7	positive
33	CIN I	positive	0	38.6478	0	0	0	0	37.0833	33.3633	1	invalid			33	CIN I	positive	0	36.2947	0	40.0938	0	0	27.4527	29.0638	1	negative
34	CIN III	positive	0	36.5881	0	0	0	0	32.3662	32.3586	1	invalid			34	CIN III	positive	37.618	34.4432	0	0	38.8736	0	25.5875	26.1823	1	negative
35	CIN III	positive	0	37.258	0	0	0	0	33.4739	33.0317	1	invalid			35	CIN III	positive	37.0144	33.2074	38.2131	38.5232	38.5509	42.9656	24.0016	23.8497	0	negative
36	CIN I	positive	36.5047	31.037	36.638	39.6942	35.6484	36.1802	24.743	25.3538	1	negative			36	CIN I	positive	35.2815	28.9384	37.977	40.1728	32.1812	33.8126	24.8929	24.3272	9	positive
37	CIN III	positive	41.2948	30.2203	37.5174	43.6505	40.5395	37.7712	28.1283	28.5073	7	positive			37	CIN III	positive	36.342	33.4537	36.2333	37.156	36.5396	37.9419	26.6641	26.6467	1	negative
38	CIN I	unknown	43.6412	32.0947	0	0	0	41.6275	29.2545	29.6479	1	negative			38	CIN I	unknown	42.3608	31.0517	36.6821	38.1973	35.1979	36.1694	24.2725	24.8671	1	negative
39	CIN I	negative	0	30.5838	0	0	0	0	25.3994	27.6722	1	negative			39	CIN I	negative	37.281	32.7739	42.308	44.118	38.2899	0	26.1921	26.6449	1	negative
40	CIN I	positive	0	35.1197	0	0	0	0	32.2764	32.4345	1	invalid			40	CIN I	positive	33.2669	33.1707	44.2034	42.173	36.5163	0	26.4744	27.3157	3	negative
41	CIN II	positive	40.325	27.0875	37.174	43.5103	38.1481	0	23.6153	24.891	1	positive			41	CIN II	positive	35.2916	31.1258	0	0	37.1637	37.9178	24.9544	26.1803	1	negative
42	CIN II	negative	0	30.9202	0	0	0	40.6646	29.6808	30.011	1	positive			42	CIN II	negative	36.5369	32.136	33.3048	38.3735	37.246	35.3448	25.4701	24.8902	3	negative
43	CIN III	positive	37.2006	28.317	0	0	40.7983	37.6288	26.3601	26.9799	1	positive			43	CIN III	positive	32.4593	30.8262	40.8939	36.4475	35.1252	0	27.2751	27.7621	7	positive
44	CIN III	positive	40.4464	0	0	0	0	38.799	37.4987	0	0	invalid			44	CIN III	positive	27.2598	25.2538	24.1222	25.7416	26.5484	24.1383	24.5454	24.3254	15	positive
45	CIN III	positive	0	36.1093	0	0	0	0	27.7793	30.0297	1	negative			45	CIN III	positive	38.1975	36.1046	0	40.0199	38.6658	0	26.4975	27.9389	1	negative
46	CIN II	positive	0	0	0	0	0	0	0	37.4686	0	invalid			46	CIN II	positive	36.2928	32.9453	0	39.1576	39.2092	0	27.9332	27.3904	1	negative
47	CIN III	positive	0	32.7607	0	0	0	0	31.0631	31.3376	1	negative			47	CIN III	positive	0	42.441	0	0	38.3886	35.8203	30.1061	30.4244	8	positive
48	ACIS	negative	37.3434	35.8404	40.0024	0	0	0	25.2725	27.2666	1	negative			48	ACIS	negative	37.1746	35.4901	33.6585	38.2609	0	0	27.9676	28.3928	3	negative
49	CIN III	positive	0	32.3307	0	0	0	0	28.9453	29.3758	1	negative			49	CIN III	positive	37.7282	40.679	0	0	0	0	32.8227	33.4359	3	invalid
50	CIN II	negative	0	0	0	0	0	0	0	0	0	invalid			50	CIN II	negative	35.9336	35.2824	0	0	39.4268	0	27.0506	27.5259	1	negative
51	CIN III	positive	0	37.7015	0	0	0	0	36.6768	0	0	invalid			51	CIN III	positive	30.624	30.7546	31.572	36.1818	36.5112	29.2029	25.2098	26.3828	11	positive
52	CIN III	positive	0	0	0	0	0	0	38.0507	38.5659	0	invalid			52	CIN III	positive	42.7762	38.6007	0	0	0	0	30.652	31.8185	1	negative
53	CIN III	positive	0	36.54	0	0	0	0	35.09	34.93	1	invalid			53	CIN III	positive	0	41.32	0	0	38.86	0	32.1	32.39	3	invalid
54	CIN III	positive	0	39.25	0	0	0	0	36.24	35.03	1	invalid			54	CIN III	positive	27.19	26.21	30.1	27.96	26.62	24.8	24.8	23.45	15	positive
55	CIN III	positive	38.79	39.06	0	0	0	39.15	33.36	34.32	9	positive			55	CIN III	positive	28.56	29.04	26.99	28.85	29.65	27.06	26.43	26.25	15	positive
56	CIN III	positive	0	39.05	0	40.34	0	37.06	31.85	32.18	9	positive			56	CIN III	positive	36.03	27.05	0	32.12	31.58	24.08	26.29	25.08	11	positive
57	CIN III	positive	0	36.07	0	0	0	0	27.74	30.01	1	negative			57	CIN III	positive	38.13	36.06	0	39.93	38.58	0	26.47	27.9	1	negative
58	CIN II	positive	0	0	0	0	0	0	0	37.42	0	invalid			58	CIN II	positive	36.26	32.9	0	39.1	39.14	0	27.88	27.38	1	negative
59	CIN III	positive	0	32.69	0	0	0	0	31.03	31.29	1	negative			59	CIN III	positive	0	42.39	0	0	38.33	35.76	30.07	30.39	8	positive
60	carcinoma	negative	37.28	35.76	39.92	0	0	0	25.25	27.24	1	negative			60	carcinoma	negative	37.11	35.44	33.59	38.21	0	0	27.93	28.37	5	negative
61	CIN III	positive	0	32.29	0	0	0	0	28.92	29.35	1	negative			61	CIN III	positive	37.59	40.57	0	0	0	0	32.77	33.38	3	invalid
62	CIN II	negative	0	0	0	0	0	0	0	0	0	invalid			62	CIN II	negative	35.93	35.28	0	0	39.43	0	27.05	27.53	5	negative
63	CIN III	positive	0	37.7	0	0	0	0	36.68	0	0	invalid			63	CIN III	positive	30.62	30.75	31.57	36.18	36.51	29.2	25.21	26.38	11	positive
64	CIN III	positive	0	0	0	0	0	0	38.05	38.57	0	invalid			64	CIN III	positive	42.78	38.6	0	0	0	0	30.65	31.82	1	negative
65	CIN III	positive	39.42	29.8	0	0	38.59	0	25.85	26.35	1	negative			65	CIN III	positive	0	38.326	0	0	41.106	0	28.2921	29.3403	1	negative
66	CIN III	negative	0	38.2884	0	0	0	0	31.7616	31.8177	1	negative			66	CIN III	negative	0	37.4174	0	0	0	0	27.1039	28.6942	1	negative
67	CIN II	negative	0	37.7832	0	40.4278	0	0	32.2811	34.0238	3	invalid			67	CIN II	negative	38.5	37.6538	0	0	0	0	37.1872	35.5589	3	negative
68	CIN III	positive	0	39.0635	0	0	0	41.6825	29.077	30.3063	1	negative			68	CIN III	positive	38.981	27.6282	0	30.2249	30.4259	25.9533	27.1225	28.0784	11	positive
69	CIN III	positive	0	36.1032	0	39.2461	39.1711	33.3428	34.9728	37.5572	11	positive			69	CIN III	positive	43.9568	30.2991	38.8001	40.2948	0	32.5855	27.2743	28.9598	7	positive
70	CIN III	positive	36.0399	36.5543	NaN	37.4474	37.4452	34.9602	32.9591	31.2409	13	positive			70	CIN III	positive	25.7615	26.6833	40.2166	26.9298	27.7025	25.2771	27.6825	25.7476	13	positive
71	CIN III	negative	NaN	37.6264	NaN	NaN	NaN	NaN	30.6104	31.0658	1	negative			71	CIN III	negative	39.8874	39.7659	NaN	NaN	39.2894	NaN	31.1264	31.6081	5	negative
72	CIN II	negative	NaN	33.5917	NaN	NaN	NaN	NaN	28.8851	29.673	1	negative			72	CIN II	negative	38.8615	38.2265	NaN	NaN	NaN	NaN	29.6223	30.9057	3	negative
73	CIN III	positive	NaN	33.5674	NaN	NaN	NaN	38.6378	30.9571	32.0141	7	positive			73	CIN III	positive	38.7068	35.6372	NaN	36.2778	38.5276	31.5965	28.8137	29.4978	9	positive
74	CIN III	positive	38.3107	35.6053	43.4653	NaN	NaN	38.2594	27.5512	28.9827	7	positive			74	CIN III	positive	27.4285	32.1267	29.5394	34.634	35.871	30.2367	26.1976	26.8283	15	positive
75	CIN III	positive	40.0899	32.1955	0	0	0	0	30.1161	31.8157	1	negative			75	CIN III	positive	44.9168	37.6331	0	0	0	36.4537	29.2601	31.1752	7	positive
76	CIN II	positive	0	38.3347	0	0	0	37.8299	29.0179	29.6603	7	positive			76	CIN II	positive	37.6066	27.453	37.0299	39.5856	40.4128	28.0601	24.6878	29.37	9	positive
77	CIN II	positive	0	38.8307	0	0	0	0	37.5023	0	0	invalid			77	CIN II	positive	36.2385	32.5335	39.1078	39.7893	38.4527	0	25.9437	27.7345	1	negative
78	CIN III	positive	0	0	0	0	0	0	0	0	0	invalid			78	CIN III	positive	33.9046	29.7847	36.2236	29.879	29.3386	26.5855	27.991	27.6412	15	positive
79	CIN III	positive	37.2692	28.88	38.385	0	0	37.1025	26.62	28.8954	7	positive			79	CIN III	positive	30.6786	37.2352	36.6665	31.9419	39.2075	32.4457	26.8108	28.9103	13	positive
80	CIN III	positive	0	31.8534	0	0	0	44.3256	29.2296	30.1474	1	negative			80	CIN III	positive	36.7086	32.4972	33.8982	36.4579	35.2113	33.2157	23.8807	24.2972	7	positive
81	CIN III	positive	43.04	NaN	NaN	NaN	NaN	36.8	38.4	40.09	7	positive			81	CIN III	positive	34.16	NaN	NaN	NaN	NaN	28.69	31.13	31.61	8	positive
82	CIN II	positive	NaN	35.28	NaN	NaN	38.37	33.69	32.99	34.21	9	positive			82	CIN II	positive	38.14	0	0	0	0	26.4	39.53	30.81	8	positive
83	CIN II	negative	NaN	37.54	NaN	37.81	NaN	32.29	30.73	34.78	9	positive
84	CIN I	negative	42.4	NaN	NaN	NaN	NaN	30.66	38.75	38.1	8	positive			84	CIN I	negative	38.17	NaN	38.71	41.2	NaN	30.81	32.96	31.24	10	positive
