# Supplementary material for: Non-invasive diagnosis of vulvar dysplasia using cervical methylation markers—a case control study
Source: BMC Med. 2025 Feb 28;23:128. doi: 10.1186/s12916-025-03954-x (PMC11871814; doi:10.1186/s12916-025-03954-x)
Supplement: Supplementary file 2 — Additional file 2: Table S2 Chi-square tests data of Figs. 1, 4, and 6a [file 12916_2025_3954_MOESM2_ESM.xlsx]

## Sheet: Tabelle1
	Chi Square Tests
	Figure 1
	observed frequencies
		dysplasia-free	VLSIL (VIN I)	VHSIL (VIN II)	VHSIL (VIN III)	VSCC	sum
	% of positives	43.75	76.92	64.71	64.71	80.49	330.58
	% of invalids	31.25	15.39	17.65	14.71	12.2	91.2
	% of negatives	25	7.69	17.65	20.59	7.32	78.25
	sum	100	100	100.01	100.01	100.01	500.03
	f= (sum of the row * sum of the column) / sample size
		dysplasia-free	VLSIL (VIN I)	VHSIL (VIN II)	VHSIL (VIN III)	VSCC
	% of positives	66.112	66.112	66.1186	66.1186	66.1186
	% of invalids	18.2389	18.2389	18.2407	18.2407	18.2407
	% of negatives	15.6491	15.6491	15.6506	15.6506	15.6506
	χ2 = (observed frequency – expected frequency)2 / expected frequency
		dysplasia-free	VLSIL (VIN I)	VHSIL (VIN II)	VHSIL (VIN III)	VSCC
	% of positives	7.56384	1.76688	0.0300109	0.0300109	3.12372
	% of invalids	9.28173	0.444997	0.0191309	0.683418	2.00049
	% of negatives	5.58756	4.04795	0.255421	1.55888	4.43428
					sum	40.8283
	degrees of freedom=(number of columns - 1) * (number of rows - 1)=8
	degrees of freedom 8, significance level of 0.95 = 15,507 critical value
	p=0
	=> the variables differ significantly
	Figure 4
		dysplasia-free	VHSIL (VIN III)	VSCC	sum
	% of positives	5.45	77.78	75	158.23
	% of invalids	51.82	22.22	16.67	90.71
	% of negatives	42.73	0	8.33	51.06
	sum	100	100	100	300
	f= (sum of the row * sum of the column) / sample size
		dysplasia-free	VHSIL (VIN III)	VSCC
	% of positives	52.7433	52.7433	52.7433
	% of invalids	30.2367	30.2367	30.2367
	% of negatives	17.02	17.02	17.02
	χ2 = (observed frequency – expected frequency)2 / expected frequency
		dysplasia-free	VHSIL (VIN III)	VSCC
	% of positives	42.4065	11.8846	9.39188
	% of invalids	15.4065	2.12546	6.08713
	% of negatives	38.8369	17.02	4.4369
			sum	147.596
	degrees of freedom=(number of columns - 1) * (number of rows - 1)=4
	degrees of freedom 4, significance level of 0.95 = 9,488 critical value
	p=0
	=> the variables differ significantly
	Figure 6a
		with cervical dysplasia	without cervical dysplasia	sum
	% of positives	28.57	5.45	34.02
	% of invalids	34.52	51.82	86.34
	% of negatives	36.9	42.73	79.63
	sum	99.99	100	199.99
	f= (sum of the row * sum of the column) / sample size
		with cervical dysplasia	without cervical dysplasia
	% of positives	11.3389	11.34
	% of invalids	28.7771	28.78
	% of negatives	26.5407	26.5433
	χ2 = (observed frequency – expected frequency)2 / expected frequency
		with cervical dysplasia	without cervical dysplasia
	% of positives	26.1853	3.05927
	% of invalids	1.14607	18.4448
	% of negatives	4.04344	9.87096
			sum	62.7499
	degrees of freedom=(number of columns - 1) * (number of rows - 1)=2
	degrees of freedom 2, significance level of 0.95 = 5,991 critical value
	p=0
	=> the variables differ significantly
